# Supplementary material for: The role of hand preference in cognition and neuropsychiatric symptoms in neurodegenerative diseases
Source: Brain Commun. 2023 Apr 24;5(3):fcad137. doi: 10.1093/braincomms/fcad137 (PMC10231800; doi:10.1093/braincomms/fcad137)
Supplement: fcad137_Supplementary_Data [file fcad137_supplementary_data.zip › Supplementary Table 1.xlsx]

## Sheet: Sheet1
Supplementary Table 1 Comparison of neuropsychological test performance and neuropsychiatric symptoms between right-handed individuals and non-right-handed individuals
	CU (n=17 670)								AD (n=10709)								DLB (n=637)								bvFTD (n=1132)
	n	Non-right-handed		Right-handed		p	Cohen's d		n	Non-right-handed		Right-handed		p	Cohen's d		n	Non-right-handed		Right-handed		p	Cohen's d		n	Non-right-handed		Right-handed		p	Cohen's d
		Mean	SD	Mean	SD					Mean	SD	Mean	SD					Mean	SD	Mean	SD					Mean	SD	Mean	SD
Neuropsychological tests
Animal Fluency	17048	20.9076	5.57225	20.4706	5.64369	0.002159	0.0775264		9303	10.5596	5.27951	10.2409	5.22638	0.09392	0.060928		539	11.0204	5.23008	10.6033	5.24075	0.5968	0.0796029		905	10.596	6.34215	9.90323	6.392	0.3075	0.108467
Vegetable Fluency	16927	14.7469	4.2418	14.6567	4.2462	0.4051	0.0212581		9138	6.49161	3.78479	6.64078	3.90236	0.2795	0.0383291		529	6.625	2.88522	6.6779	3.50579	0.9061	0.0153124		855	6.70968	4.2107	6.29003	4.27886	0.3669	0.098243
F + L Phonemic Fluency	5291	29.4291	8.28187	28.0017	8.16041	0,0001655*	0.174656		1749	17.9167	9.35414	18.0802	9.41976	0.8102	0.0173792		137	16.0556	8.84821	16.6991	8.5261	0.776	0.0751011		220	15.0357	9.65893	13.8333	9.53491	0.5416	0.125899
TMT-A	16807	31.5192	14.443	34.4196	16.1297	0,00000000000001606*	0.18163		8328	68.538	41.8672	74.7283	42.5588	0.0001242*	0.145663		477	90.5333	45.2637	97.3192	43.3463	0.3413	0.155891		795	58.1489	39.2661	62.9358	38.1622	0.2677	0.125005
TMT-B	16656	83.149	45.0755	90.1933	50.6337	0.000000002417*	0.140599		6003	208.733	90.1745	215.202	87.4612	0.1041	0.073746		303	258.346	70.7423	248.893	74.5645	0.522	0.127318		591	149.811	85.3731	173.851	95.1133	0.02782	0.255854
MMSEa	11773	28.9465	1.3757	28.8435	1.46388	0.01565	0.0707396		8179	20.1244	6.70484	19.5235	6.67964	0.02594	0.0899454		439	20.0938	6.29059	21.0723	6.37513	0.4031	0.153644		756	22.0625	6.75492	20.7766	7.86603	0.117	0.165768
Logical Memory Immediatea	11594	13.5444	3.71321	13.3795	3.89427	0.1535	0.0425353		7217	4.11775	3.64374	3.88615	3.4616	0.134	0.0666044		394	5.2	3.3876	5.91341	3.98678	0.2821	0.180842		625	6.26471	4.93727	6.19749	4.83808	0.9157	0.013863
Logical Memory Delayeda	11595	12.2438	4.00409	12.1024	4.18511	0.2564	0.0339069		7177	1.8802	2.97248	1.81432	2.89245	0.6024	0.0227215		389	3.86667	4.04912	4.30028	3.87598	0.5758	0.111486		614	4	4.42854	4.84615	4.66828	0.1434	0.182257
Digit Span-Forwarda	11623	8.67986	2.08991	8.4924	2.0824	0.003767	0.0899896		7403	6.80682	2.41405	6.62752	2.37038	0.07754	0.0755233		395	6.1	1.95378	6.6546	2.18372	0.1479	0.255889		668	7	2.53311	6.46723	2.61378	0.09442	0.204505
Digit Span-Backwarda	11622	6.93798	2.20061	6.7375	2.2479	0.003348	0.0893726		7341	4.35632	2.11576	4.17974	2.09145	0.04874	0.0843493		393	3.58621	1.82282	3.86871	1.86883	0.4288	0.151437		657	4.53521	2.29802	4.02389	2.49295	0.08279	0.206773
Boston Naming Testa	11587	27.3787	2.97989	26.9331	3.4401	0,000002167*	0.131158		7239	19.6186	7.2945	18.549	7.64251	0.0006296	0.140475		395	22.5	5.31588	22.1114	6.31296	0.7071	0.0622348		638	20.4203	7.8785	20.0932	8.59025	0.7479	0.0384108
Digit Symbola	11248	48.0291	12.3838	47.1736	12.9868	0.02833	0.0661759		6243	24.7323	13.7625	23.9068	13.8229	0.1898	0.0597413		280	16.2857	11.1047	18.0079	11.3056	0.5019	0.152528		564	30.3939	14.9531	29.3775	14.8558	0.6049	0.0683678
MoCAb	5211	26.2212	2.86605	26.1068	2.83712	0.3841	0.0402737		1798	14.6347	5.93882	14.4091	6.15071	0.6004	0.0368277		148	17.55	2.39527	16.3607	2.10871	0.3491	0.195658		239	19.1034	7.20786	17.4286	6.58599	0.2441	0.251389
Craft Story Immediateb	5287	15.9099	3.8588	16.0658	3.90494	0.3774	0.0399699		1770	6.1267	4.16067	6.38089	4.35173	0.399	0.0587269		141	8.66667	5.08747	8.61538	4.65137	0.9683	0.0108894		221	10.4231	5.20902	9.20513	5.69309	0.2761	0.215951
Craft Story Delayedb	5284	14.8705	4.21866	14.9579	4.13467	0.6498	0.021085		1735	2.99535	3.88923	3.20658	4.07154	0.4593	0.0521624		137	7.16667	4.80502	6.70796	4.54282	0.7083	0.100192		216	8.69231	5.99846	7.51053	5.97148	0.3529	0.197799
Number Span-Forwardb	5312	8.60781	2.45642	8.19501	2.36274	0,0002255*	0.173999		1821	6.37778	2.35744	6.18734	2.44218	0.2597	0.0783066		143	6.42105	1.83533	6.5	2.51746	0.8706	0.0323878		239	7.30769	2.13109	6.32864	2.39594	0.03641	0.413207
Number Span-Backwardsb	5313	7.31041	2.30987	6.95351	2.20378	0,000682*	0.161148		1803	4.11161	2.26121	4.07156	2.24412	0.8041	0.0178266		143	3.47368	1.50438	3.84746	1.91542	0.343	0.200323		233	5.15385	1.97367	4.06763	2.49957	0.01481	0.443695
Multilingual Naming Testb	5193	30.0436	2.19712	29.7959	2.4926	0.0158	0.100492		1731	24.5	6.52604	23.7831	7.00441	0.1372	0.103188		139	27.8421	3.46832	26.9035	4.64485	0.309	0.20851		221	25.7308	5.39302	24.0103	7.73531	0.1573	0.22925
Copy of Benson Figureb	5207	15.403	1.49829	15.5157	1.33326	0.09892	0.0834011		1761	11.8203	4.91125	12.1554	4.95074	0.3478	0.0677659		134	13.6111	3.44945	11.5364	4.63864	0.03304	0.461405		235	13.9231	3.90818	13.8277	3.26976	0.9059	0.0285056
Benson Figure Delayed Recallb	5196	11.299	3.0586	11.4155	2.86859	0.4054	0.0403331		1704	2.56398	3.51587	2.80308	3.56856	0.3568	0.0671232		123	8.64706	4.40087	5.42	3.5878	0.009626	0.869451		228	6.5	3.88072	6.70297	4.66712	0.808	0.0442513
Neuropsychiatric symptoms
Delusions	16416	0.0152253	0.16855	0.00947611	0.121107	0.1791	0.0453939		10299	0.253796	0.662811	0.278021	0.679587	0.291	0.035724		612	0.5	0.791908	0.532967	0.902501	0.7637	0.0369461		1096	0.169491	0.574458	0.284254	0.704553	0.04755	0.165887
Hallucinations	16421	0.0042605	0.0817373	0.0044661	0.0845776	0.9232	0.00243896		10301	0.106176	0.438884	0.131371	0.477292	0.09907	0.0531579		613	0.85	1.02221	0.734918	0.951732	0.4075	0.120023		1096	0.092437	0.368036	0.121801	0.455506	0.4254	0.0657077
Agitation/Aggression	16421	0.0663421	0.304022	0.0733523	0.334002	0.3803	0.0211709		10306	0.517876	0.815026	0.532772	0.831566	0.597	0.0179443		614	0.583333	0.907439	0.600365	0.884024	0.8903	0.0192159		1099	0.783333	0.971729	0.87334	0.989874	0.3408	0.0911072
Depression/Dysphoria	16409	0.164024	0.465318	0.179633	0.49101	0.2002	0.0319519		10299	0.597614	0.812307	0.596353	0.826011	0.9642	0.00152899		613	0.694915	0.793383	0.782847	0.875378	0.426	0.101321		1094	0.508333	0.788529	0.612936	0.850051	0.1761	0.124001
Anxiety	16416	0.138162	0.441207	0.125973	0.426619	0.2867	0.0284719		10295	0.690889	0.885952	0.615385	0.861793	0.01347	0.0873916		613	1.01667	0.947641	0.932358	0.994948	0.5171	0.0851226		1098	0.773109	0.969335	0.800817	0.972084	0.7689	0.0285123
Elation/Euphoria	16418	0.0146074	0.147346	0.0125888	0.145241	0.5979	0.0138779		10304	0.0725108	0.33266	0.0640725	0.312257	0.4597	0.0268618		612	0.0166667	0.129099	0.0641026	0.286569	0.02342	0.172377		1099	0.258333	0.601061	0.449438	0.84132	0.002053	0.233432
Apathy/Indifference	16416	0.051126	0.267739	0.0624112	0.30614	0.1106	0.0373041		10293	0.71692	0.926809	0.68712	0.924621	0.3517	0.0322225		613	0.8	0.970759	1.08592	1.05261	0.03501	0.273634		1098	1.59167	1.08849	1.591	1.08889	0.995	0.000610393
Disinhibition	16420	0.0322777	0.222568	0.0378265	0.252195	0.3447	0.0222492		10297	0.308776	0.666033	0.31118	0.683382	0.9169	0.00352591		612	0.216667	0.523731	0.324176	0.70856	0.1505	0.155207		1099	1.16667	1.12521	1.26966	1.10991	0.3448	0.0926571
Irritability/Lability	16417	0.142422	0.446036	0.146744	0.452275	0.7099	0.00956899		10295	0.59805	0.821271	0.59443	0.842996	0.8986	0.00430357		613	0.666667	0.836998	0.680073	0.900766	0.9073	0.0149835		1099	0.958333	1.07215	0.973442	1.07553	0.8844	0.0140527
Motor Disturbance	16406	0.0243457	0.199002	0.0194405	0.182825	0.3396	0.0265853		10298	0.31961	0.703813	0.357867	0.750532	0.1176	0.0512503		612	0.333333	0.680644	0.52381	0.894623	0.05019	0.217432		1099	1.06723	1.10262	1.10102	1.14656	0.7537	0.0295937
Nighttime Behaviors	16281	0.149693	0.48771	0.154256	0.486359	0.7201	0.00937818		10274	0.496183	0.844476	0.462862	0.83225	0.2538	0.0399847		612	1.16667	1.07619	1.18864	1.11994	0.8815	0.0196982		1089	0.737288	1.01634	0.755922	1.01492	0.8511	0.018357
Appetite/Eating	16400	0.0719074	0.323392	0.0752083	0.334221	0.6959	0.00990827		10295	0.441558	0.784357	0.42258	0.76869	0.4822	0.0246435		611	0.559322	0.933499	0.673993	0.955881	0.3742	0.120231		1099	0.983193	1.08911	1.13776	1.09526	0.1461	0.141204
aUDS version 2 tests
bUDS version 3 tests
*Significant after Bonferroni-Holm adjustment for multiple comparisons.
Numbers are raw scores in neuropsychological tests and the severity rating of Neuropsychiatric Inventory-Q. Nominally significant p-values are bolded. MMSE, Mini Mental State Examination; MoCA, Montreal Cognitive Assessment.
