# Supplementary material for: The role of hand preference in cognition and neuropsychiatric symptoms in neurodegenerative diseases
Source: Brain Commun. 2023 Apr 24;5(3):fcad137. doi: 10.1093/braincomms/fcad137 (PMC10231800; doi:10.1093/braincomms/fcad137)
Supplement: fcad137_Supplementary_Data [file fcad137_supplementary_data.zip › Supplementary Table 2.xlsx]

## Sheet: Sheet1
Supplementary Table 2 Multiple regression model statistics for the cognitively unimpaired group
	Age				Education				Gender, female				Handedness, right
	β	SE β	p		β	SE β	p		β	SE β	p		β	SE β	p	Adjusted p
Animal Fluency	-0.257734	0.00706055	6.4917e-281		0.290911	0.00712025	0		0.00214981	0.00711037	0.762389		-0.00241753	0.00705128	0.731716	1
Vegetable Fluency	-0.190548	0.00707516	1.88278e-156		0.201165	0.00713521	6.44611e-171		0.307261	0.00712552	0		-0.00101988	0.00706593	0.885235	1
F + L Phonemic Fluency	-0.117938	0.0131092	3.19278e-19		0.28508	0.0131938	2.86912e-99		0.063463	0.0131927	1.54785e-06		-0.0406323	0.013124	0.0019717	0.0611226
TMT-A	0.331867	0.00698092	0		-0.26062	0.00704122	2.61961e-288		-0.00911466	0.00703324	0.195014		0.0331026	0.00697213	2.0729e-06	6.6333e-05
TMT-B	0.321264	0.00683665	0		-0.338135	0.00689453	0		0.00381778	0.00689014	0.579523		0.0182817	0.00683018	0.00744451	0.215891
MMSEa	-0.147897	0.00867575	2.18599e-64		0.303925	0.00875583	2.22106e-251		0.119253	0.00874272	4.8335e-42		-0.0077088	0.0086552	0.373132	1
Logical Memory Immediatea	-0.120634	0.00879475	1.73999e-42		0.291661	0.00887396	1.49174e-226		0.147656	0.00885949	1.20734e-61		-0.00124086	0.00877298	0.887524	1
Logical Memory Delayeda	-0.137943	0.00877247	3.83021e-55		0.287717	0.00885191	7.98207e-222		0.15343	0.00883754	1.1394e-66		0.00165497	0.00875101	0.850004	1
Digit Span-Forwarda	-0.104108	0.00897527	6.15473e-31		0.242107	0.00905789	8.99906e-153		-0.0314722	0.00904253	0.000502395		-0.01452	0.00895175	0.104824	1
Digit Span-Backwarda	-0.11793	0.00888591	6.61844e-40		0.276195	0.00896828	3.06972e-200		0.00802394	0.00895334	0.370167		-0.0130922	0.00886314	0.139661	1
Boston Naming Testa	-0.168188	0.0086453	5.6933e-83		0.308815	0.00872374	1.15262e-260		-0.0867796	0.0087099	2.73933e-23		-0.0183182	0.00862315	0.0336658	0.875312
Digit Symbola	-0.458278	0.00774616	0		0.312327	0.00781305	0		0.116869	0.00780206	3.07539e-50		0.00765876	0.00772589	0.321555	1
MoCAb	-0.203231	0.0123486	2.32222e-59		0.415329	0.0124395	1.5427e-221		0.0806431	0.012439	9.82189e-11		0.00646024	0.0123633	0.601321	1
Craft Story Immediateb	-0.120195	0.013152	8.83028e-20		0.275502	0.0132387	1.71323e-92		0.0840599	0.0132377	2.33351e-10		0.0239514	0.013168	0.0689826	1
Craft Story Delayedb	-0.146456	0.0131057	1.13586e-28		0.276141	0.013192	1.627e-93		0.0823833	0.013191	4.55871e-10		0.0195766	0.0131217	0.13578	1
Number Span-Forwardb	-0.107873	0.0133031	6.2986e-16		0.215709	0.0133928	5.15824e-57		-0.0586955	0.0133909	1.19201e-05		-0.0390955	0.0133189	0.00334623	0.100387
Number Span-Backwardsb	-0.131451	0.0131649	2.8506e-23		0.255298	0.0132537	5.8355e-80		-0.0222018	0.0132519	0.093922		-0.0335858	0.0131804	0.0108573	0.304004
Multilingual Naming Testb	-0.0234338	0.0131828	0.0755272		0.271032	0.0132776	3.92711e-89		-0.14186	0.0132764	2.25074e-26		-0.0148045	0.0131974	0.26201	1
Copy of Benson Figureb	-0.0944573	0.0136534	5.12827e-12		0.166035	0.0137541	4.13678e-33		0.0220307	0.0137527	0.109235		0.0334656	0.0136689	0.0143862	0.388427
Benson Figure Delayed Recallb	-0.261625	0.0132953	3.48518e-83		0.12945	0.0133923	6.44242e-22		-0.0475242	0.0133914	0.000390325		0.0271784	0.0133109	0.0412203	1
Delusions	0.00179741	0.00783905	0.818647		-0.0424185	0.00790481	8.15237e-08		-0.0312041	0.00789601	7.7865e-05		-0.0142238	0.00782728	0.0692028	1
Hallucinations	-0.00498107	0.00784566	0.525514		-0.0202556	0.00791151	0.0104681		-0.0160414	0.00790252	0.0423824		0.00069486	0.00783392	0.929322	1
Agitation/Aggression	-0.0160247	0.00780974	0.0401961		-0.0602055	0.00787518	2.20579e-14		-0.0859931	0.00786628	1.01256e-27		0.00694667	0.00779799	0.373034	1
Depression/Dysphoria	-0.0575216	0.00782636	2.08013e-13		-0.0570563	0.00789252	5.07493e-13		-0.0147534	0.00788339	0.061301		0.00936579	0.00781466	0.230744	1
Anxiety	-0.0553239	0.00783468	1.71458e-12		-0.0248243	0.00790044	0.00168016		0.00592611	0.0078915	0.452694		-0.00816988	0.00782295	0.29634	1
Elation/Euphoria	-0.0210781	0.00784251	0.00720249		-0.0217063	0.00790824	0.00606186		-0.0307441	0.00789933	9.98201e-05		-0.00356738	0.00783064	0.648707	1
Apathy/Indifference	-0.01018	0.00782117	0.193073		-0.0587958	0.00788691	9.44696e-14		-0.0681091	0.00787786	5.83996e-18		0.0113096	0.0078094	0.147578	1
Disinhibition	-0.0141548	0.00783492	0.0708385		-0.0248869	0.00790061	0.00163564		-0.0549739	0.0078915	3.37988e-12		0.0076935	0.00782301	0.325403	1
Irritability/Lability	-0.0358104	0.00779391	4.36689e-06		-0.0581545	0.00785935	1.4345e-13		-0.10694	0.00785041	5.00957e-42		0.00484987	0.0077823	0.533167	1
Motor Disturbance	-0.0258867	0.00783255	0.000951771		-0.0392006	0.00789824	7.0039e-07		-0.0584353	0.0078893	1.35597e-13		-0.00703905	0.00782069	0.368104	1
Nighttime Behaviors	-0.0406174	0.00786512	2.44269e-07		-0.0487647	0.00793184	8.03226e-10		-0.0329552	0.00792275	3.20505e-05		0.00317677	0.00785275	0.685819	1
Appetite/Eating	-0.0117351	0.00784354	0.134633		-0.0469742	0.00790908	2.92097e-09		-0.0216452	0.00790015	0.0061534		0.00187137	0.00783181	0.811152	1
aUDS version 2 tests
bUDS version 3 tests
β values are standardized regression coefficients. Bolded values are significant after Bonferroni-Holm adjustment for multiple comparisons. MMSE, Mini Mental State Examination; MoCA, Montreal Cognitive Assessment. Many of the p-values listed are exceedingly small and the reader is suggested to click on the individual cell to obtain the exact p-value. Values of 0 in further inspection are smaller …
