# Supplementary material for: The role of hand preference in cognition and neuropsychiatric symptoms in neurodegenerative diseases
Source: Brain Commun. 2023 Apr 24;5(3):fcad137. doi: 10.1093/braincomms/fcad137 (PMC10231800; doi:10.1093/braincomms/fcad137)
Supplement: fcad137_Supplementary_Data [file fcad137_supplementary_data.zip › Supplementary Table 3.xlsx]

## Sheet: Sheet1
Supplementary Table 3 Regression model statistics for the AD group
	Age				Education				Gender, female				Handedness, right
	β	SE β	p		β	SE β	p		β	SE β	p		β	SE β	p	Adjusted p
Animal Fluency	-0.0909458	0.0102831	1.09092e-18		0.123469	0.0105355	1.69369e-31		-0.0802606	0.0104804	2.07599e-14		-0.00112289	0.0102415	0.912697	1
Vegetable Fluency	-0.0322473	0.0104665	0.00206911		0.0427376	0.0107194	6.74523e-05		0.138549	0.0106649	3.00632e-38		0.00647484	0.0104249	0.534553	1
F + L Phonemic Fluency	0.031908	0.0236054	0.17664		0.194233	0.0239716	1.00624e-15		0.00529535	0.0240119	0.825485		0.0112198	0.0236464	0.635215	1
TMT-A	0.00263487	0.0108556	0.808228		-0.188222	0.0111132	2.77341e-63		-0.00304594	0.011063	0.783071		0.0336022	0.0108166	0.00189922	0.0607751
TMT-B	0.068734	0.0126395	5.60055e-08		-0.197824	0.0129741	1.58088e-51		0.0444645	0.0129553	0.000602874		0.00841031	0.012632	0.50557	1
MMSEa	0.00859688	0.0109022	0.430399		0.21275	0.0111944	7.78225e-79		-0.0169801	0.0111415	0.127538		-0.0139153	0.0108613	0.200164	1
Logical Memory Immediatea	-0.0185745	0.011738	0.113595		0.145757	0.012042	2.12315e-33		-0.00893431	0.0119941	0.456363		-0.010627	0.011704	0.363922	1
Logical Memory Delayeda	-0.0720229	0.0117725	9.98385e-10		0.0990621	0.0120763	2.75752e-16		-0.0603653	0.012029	5.33931e-07		0.00472045	0.0117386	0.6876	1
Digit Span-Forwarda	0.133381	0.0112413	3.51924e-32		0.266239	0.0115357	7.55607e-114		-0.00479546	0.0114849	0.676293		-0.0120549	0.0112048	0.282019	1
Digit Span-Backwarda	0.1479	0.0112905	9.05087e-39		0.259669	0.0115896	1.38194e-107		-0.00133883	0.0115379	0.907626		-0.0153983	0.0112528	0.17123	1
Boston Naming Testa	-0.196437	0.0111077	1.52246e-68		0.208786	0.0114002	2.87775e-73		-0.131074	0.011357	1.51636e-30		-0.0108381	0.0110793	0.327992	1
Digit Symbola	-0.0273237	0.0123223	0.0266307		0.261817	0.0126791	1.12356e-91		0.0325316	0.0126274	0.0100099		-0.00375858	0.012293	0.759806	1
MoCAb	0.0554874	0.0230182	0.0160278		0.212773	0.0234406	2.87911e-19		-0.0759682	0.0234695	0.00123064		-0.00346921	0.0230456	0.880358	1
Craft Story Immediateb	0.0322985	0.0236299	0.171848		0.136253	0.0240172	1.63672e-08		-0.0274386	0.0240556	0.254178		0.0242262	0.0236727	0.30627	1
Craft Story Delayedb	-0.0447802	0.0238327	0.0604213		0.107509	0.0242416	9.79549e-06		-0.0850208	0.0242846	0.000475308		0.0271285	0.0238812	0.256124	1
Number Span-Forwardb	0.179344	0.0230102	1.08873e-14		0.120866	0.0233657	2.56324e-07		0.0797636	0.0233979	0.000666374		-0.0327737	0.023045	0.155152	1
Number Span-Backwardsb	0.175149	0.0230644	4.9787e-14		0.162076	0.0234264	6.34062e-12		0.0262152	0.0234573	0.2639		-0.00884949	0.023098	0.701671	1
Multilingual Naming Testb	-0.0961943	0.0236413	4.93787e-05		0.0931853	0.023974	0.00010539		-0.145371	0.0240033	1.70802e-09		-0.0146975	0.0236702	0.534729	1
Copy of Benson Figureb	0.227084	0.0233252	7.58262e-22		0.0510458	0.0236925	0.0313366		-0.0385372	0.0237212	0.104431		0.0142205	0.0233505	0.542601	1
Benson Figure Delayed Recallb	-0.102668	0.0237993	1.69688e-05		0.0575097	0.0241789	0.0174936		-0.172819	0.02422	1.42819e-12		0.0395458	0.023834	0.0972585	1
Delusions	0.0282891	0.00984751	0.00407803		-0.135333	0.0100888	1.10134e-40		0.0425146	0.0100372	2.29823e-05		-0.000956699	0.00980925	0.922307	1
Hallucinations	0.00155346	0.00989689	0.875276		-0.116838	0.0101385	1.53737e-30		0.0113114	0.0100862	0.262114		0.00863811	0.00985828	0.380926	1
Agitation/Aggression	-0.0135279	0.00991542	0.172494		-0.105234	0.0101575	4.99932e-25		-0.0255325	0.0101052	0.0115297		0.00289153	0.00987647	0.769704	1
Depression/Dysphoria	-0.128441	0.00983596	1.16053e-38		-0.0773641	0.0100759	1.76197e-14		0.0683419	0.0100243	9.77764e-12		-0.00230456	0.0097978	0.814049	1
Anxiety	-0.107764	0.00989794	1.87116e-27		-0.0354662	0.010141	0.000471947		0.0441134	0.0100877	1.23776e-05		-0.0248442	0.00985877	0.0117502	0.364256
Elation/Euphoria	-0.0609425	0.00994928	9.38364e-10		-0.0113038	0.0101923	0.267434		-0.00376464	0.0101398	0.710442		-0.00522243	0.00991034	0.598228	1
Apathy/Indifference	-0.0343212	0.00993969	0.000556759		-0.0506645	0.0101822	6.60385e-07		-0.06735	0.0101304	3.11569e-11		-0.00422642	0.00990144	0.669498	1
Disinhibition	-0.0195932	0.0099486	0.0489293		-0.0599886	0.0101915	4.07714e-09		-0.0412139	0.0101391	4.84214e-05		0.00196448	0.00990986	0.842865	1
Irritability/Lability	-0.0395785	0.00991139	6.5634e-05		-0.0964641	0.0101528	2.53976e-21		-0.0704066	0.0101	3.3425e-12		0.00124689	0.00987202	0.899493	1
Motor Disturbance	-0.0532154	0.00992401	8.39663e-08		-0.0792128	0.0101665	7.2633e-15		0.015328	0.0101146	0.129694		0.0140926	0.00988538	0.154013	1
Nighttime Behaviors	0.0149022	0.00994814	0.134167		-0.0679941	0.0101946	2.69769e-11		-0.0558204	0.0101419	3.80341e-08		-0.0127004	0.00990948	0.199998	1
Appetite/Eating	-0.0432807	0.00995423	1.38734e-05		-0.0461509	0.0101965	6.07476e-06		0.00366288	0.010144	0.71804		-0.00723509	0.00991517	0.465591	1
aUDS version 2 tests
bUDS version 3 tests
β values are standardized regression coefficients. Bolded values are significant after Bonferroni-Holm adjustment for multiple comparisons. MMSE, Mini Mental State Examination; MoCA, Montreal Cognitive Assessment. Many of the p-values listed are exceedingly small and the reader is suggested to click on the individual cell to obtain the exact p-value.
