# Supplementary material for: The role of hand preference in cognition and neuropsychiatric symptoms in neurodegenerative diseases
Source: Brain Commun. 2023 Apr 24;5(3):fcad137. doi: 10.1093/braincomms/fcad137 (PMC10231800; doi:10.1093/braincomms/fcad137)
Supplement: fcad137_Supplementary_Data [file fcad137_supplementary_data.zip › Supplementary Table 4.xlsx]

## Sheet: Sheet1
Supplementary Table 4 Regression model statistics for the DLB group
	Age				Education				Gender, female				Handedness, right
	β	SE β	p		β	SE β	p		β	SE β	p		β	SE β	p	Adjusted p
Animal Fluency	-0.135469	0.0430284	0.00173537		0.116786	0.0432194	0.00711212		-0.0402033	0.0432348	0.35286		-0.0213697	0.0429668	0.619148	1
Vegetable Fluency	-0.102222	0.0438264	0.0200629		0.0552855	0.0440629	0.21016		0.0866833	0.0440401	0.0495727		0.00193578	0.043804	0.964769	1
F + L Phonemic Fluency	0.0353007	0.0893921	0.693591		0.0876479	0.0892414	0.327926		0.124098	0.088976	0.165571		0.00783718	0.0892376	0.930157	1
TMT-A	0.225938	0.0452017	8.21856e-07		-0.0801503	0.0453836	0.0780456		0.01622	0.045381	0.720941		0.0388048	0.045273	0.391818	1
TMT-B	0.187864	0.057674	0.00125771		-0.0320776	0.0578119	0.579416		0.0721034	0.0577589	0.212906		-0.0579453	0.0578877	0.317661	1
MMSEa	-0.140215	0.0464886	0.00271395		0.22563	0.0466527	1.85182e-06		-0.111012	0.046453	0.0172935		0.0287462	0.046183	0.533985	1
Logical Memory Immediatea	-0.109221	0.0501611	0.0300632		0.18955	0.0504983	0.000201495		0.0136949	0.0503075	0.785597		0.0363549	0.050019	0.467781	1
Logical Memory Delayeda	-0.151285	0.0504314	0.00288143		0.162703	0.050786	0.00147256		-0.0103024	0.0506381	0.838892		0.0201053	0.0503183	0.689706	1
Digit Span-Forwarda	-0.0318242	0.0503428	0.527666		0.195262	0.0506327	0.000134987		-0.00729044	0.0505589	0.885421		0.053053	0.0501664	0.290933	1
Digit Span-Backwarda	-0.0102628	0.0507646	0.839897		0.173731	0.0511109	0.000747724		-0.0270205	0.0510119	0.596636		0.0243481	0.0506425	0.630947	1
Boston Naming Testa	-0.230688	0.0462067	9.07825e-07		0.226328	0.0464678	1.63215e-06		-0.24545	0.0463116	1.96256e-07		-0.030869	0.0460721	0.503253	1
Digit Symbola	-0.140891	0.0600347	0.0196628		0.155148	0.060747	0.011203		0.0548545	0.06025	0.363404		0.0326779	0.0602361	0.587927	1
MoCAb	-0.122793	0.0847168	0.149531		0.150008	0.0847964	0.0791461		-0.143577	0.0839005	0.0893271		-0.0562037	0.0838321	0.503728	1
Craft Story Immediateb	0.0747839	0.0881608	0.397873		0.0151648	0.0881913	0.863746		-0.141196	0.0878692	0.110542		0.0121129	0.0879034	0.890617	1
Craft Story Delayedb	-0.0419461	0.0900221	0.642066		0.00915209	0.0900957	0.919253		-0.127559	0.0894999	0.156599		-0.0213166	0.0895771	0.812298	1
Number Span-Forwardb	0.00292692	0.0876234	0.973404		0.164811	0.0875954	0.0621397		-0.0625859	0.0869955	0.473176		0.00919407	0.0871025	0.916098	1
Number Span-Backwardsb	-0.0336945	0.0863764	0.697109		0.219638	0.0863487	0.0121423		0.0846863	0.0857574	0.325227		0.0507048	0.0858629	0.555859	1
Multilingual Naming Testb	-0.0586982	0.0849326	0.490754		0.0150863	0.0848951	0.859238		-0.314797	0.0845468	0.000294303		-0.0330162	0.0846703	0.697235	1
Copy of Benson Figureb	0.00850801	0.0906396	0.925369		0.0875228	0.0906643	0.336279		-0.0542804	0.0897383	0.546386		-0.156412	0.0897081	0.0837538	1
Benson Figure Delayed Recallb	0.0108465	0.0918586	0.906219		-0.158575	0.0919986	0.0875524		0.0811772	0.09017	0.369926		-0.288465	0.0901492	0.00179288	0.0573721
Delusions	0.0384522	0.0405938	0.343898		-0.0794185	0.0408182	0.052164		0.109586	0.0408438	0.00749773		0.0039291	0.0405486	0.922839	1
Hallucinations	0.0135746	0.0406364	0.738458		-0.0458181	0.0408766	0.262785		0.116089	0.0408947	0.00468314		-0.0423562	0.040603	0.297288	1
Agitation/Aggression	-0.0302463	0.040945	0.460375		-0.00534565	0.0411903	0.896785		0.0302385	0.0412073	0.46335		0.00589504	0.0409099	0.885471	1
Depression/Dysphoria	-0.0627478	0.0408189	0.124767		-0.020541	0.0410682	0.617141		0.0643191	0.0410805	0.117952		0.0286418	0.0407842	0.482779	1
Anxiety	-0.0831147	0.0407531	0.041842		0.0669199	0.0409933	0.103109		0.0301352	0.0410099	0.462733		-0.0243675	0.040716	0.549749	1
Elation/Euphoria	0.081598	0.0408134	0.0460294		0.0108317	0.0410513	0.79198		0.0460972	0.0410706	0.262148		0.0451135	0.0407812	0.269071	1
Apathy/Indifference	0.0465712	0.0406601	0.25251		0.000584091	0.0408998	0.988611		-0.0954365	0.0409163	0.0200063		0.084835	0.0406231	0.0371892	1
Disinhibition	-0.0704508	0.0406678	0.083728		-0.0528409	0.0409048	0.196925		0.091956	0.040924	0.0250049		0.0438317	0.0406357	0.281179	1
Irritability/Lability	0.000501637	0.0410146	0.990246		0.014372	0.0412564	0.727694		0.00537246	0.0412731	0.896477		0.00333258	0.0409773	0.935209	1
Motor Disturbance	-0.0483421	0.0406788	0.235154		-0.0457983	0.0409246	0.263551		0.0987032	0.0409303	0.0161881		0.059012	0.0406374	0.146983	1
Nighttime Behaviors	-0.00185904	0.0407416	0.96362		0.0092755	0.0409763	0.820997		-0.123164	0.0409897	0.00276944		0.0139149	0.0406956	0.732527	1
Appetite/Eating	-0.0298377	0.0409752	0.466784		-0.0125531	0.0412236	0.760844		0.0589142	0.0412236	0.153488		0.0333861	0.040929	0.414992	1
aUDS version 2 tests
bUDS version 3 tests
β values are standardized regression coefficients. Bolded values are significant after Bonferroni-Holm adjustment for multiple comparisons. MMSE, Mini Mental State Examination; MoCA, Montreal Cognitive Assessment. Many of the p-values listed are exceedingly small and the reader is suggested to click on the individual cell to obtain the exact p-value.
