# Supplementary material for: The role of hand preference in cognition and neuropsychiatric symptoms in neurodegenerative diseases
Source: Brain Commun. 2023 Apr 24;5(3):fcad137. doi: 10.1093/braincomms/fcad137 (PMC10231800; doi:10.1093/braincomms/fcad137)
Supplement: fcad137_Supplementary_Data [file fcad137_supplementary_data.zip › Supplementary Table 5.xlsx]

## Sheet: Sheet1
Supplementary Table 5 Regression model statistics for the bvFTD group
	Age				Education				Gender, female				Handedness, right
	β	SE β	p		β	SE β	p		β	SE β	p		β	SE β	p	Adjusted p
Animal Fluency	-0.0741742	0.0332892	0.0261208		0.0553529	0.0334463	0.0982847		-0.152004	0.0333386	5.85533e-06		-0.0231415	0.0332262	0.48631	1
Vegetable Fluency	-0.0594217	0.0346663	0.0868798		0.0416978	0.0348408	0.231721		0.0274388	0.0347533	0.430026		-0.0334024	0.0345994	0.334621	1
F + L Phonemic Fluency	0.131614	0.0672753	0.0517311		0.134566	0.0672578	0.0466884		-0.0597998	0.067115	0.373932		-0.0297071	0.0671866	0.658823	1
TMT-A	0.0870121	0.0355435	0.0145833		-0.145296	0.0356016	4.94383e-05		0.0352483	0.0355102	0.321202		0.0342188	0.0354463	0.334659	1
TMT-B	0.120468	0.0410749	0.00349189		-0.0978249	0.0411903	0.017878		0.0715696	0.0411642	0.0826331		0.0755542	0.0410239	0.0660311	1
MMSEa	-0.0939315	0.0365963	0.0104656		0.109411	0.0367935	0.00303967		-0.118535	0.0366433	0.00127202		-0.0401779	0.0363893	0.269909	1
Logical Memory Immediatea	-0.0851409	0.0403693	0.0353485		0.103371	0.0407972	0.0115342		-0.0598004	0.040698	0.14225		0.00242854	0.0402353	0.95189	1
Logical Memory Delayeda	-0.148583	0.0402779	0.000245689		0.0968438	0.0407084	0.0176737		-0.0781934	0.0406176	0.0546889		0.0649068	0.0401593	0.10657	1
Digit Span-Forwarda	0.042774	0.038841	0.271192		0.121119	0.0391424	0.0020575		-0.0962227	0.0390743	0.0140538		-0.0484883	0.0387157	0.210868	1
Digit Span-Backwarda	0.0476337	0.0388365	0.220456		0.13275	0.0391009	0.000728714		-0.143546	0.0390987	0.000261453		-0.0443474	0.0387407	0.252753	1
Boston Naming Testa	-0.0819337	0.0395499	0.0387099		0.0657757	0.039882	5.55901e-06		-0.163959	0.0398354	0.358908		0.00289195	0.0394708	0.617342	1
Digit Symbola	-0.151478	0.0416733	0.000304245		0.192679	0.0419995	5.55901e-06		0.0384773	0.0419043	0.358908		-0.0207828	0.0415734	0.617342	1
MoCAb	-0.023321	0.063165	0.71231		0.171332	0.0630379	0.00706527		-0.209459	0.0630626	0.00104018		-0.0732412	0.0630197	0.24635	1
Craft Story Immediateb	0.0536416	0.0676038	0.428379		0.132246	0.0674981	0.0513752		-0.0666647	0.0672059	0.322338		-0.063691	0.0672931	0.34497	1
Craft Story Delayedb	0.000846029	0.0685345	0.990162		0.139497	0.0684318	0.0427554		-0.0195214	0.0682345	0.775088		-0.063517	0.0683174	0.353576	1
Number Span-Forwardb	0.0537469	0.0645675	0.406031		0.146627	0.0644924	0.0239079		-0.0221819	0.0643713	0.730712		-0.120867	0.0643808	0.0617222	1
Number Span-Backwardsb	0.0971449	0.0654789	0.139306		0.0700114	0.0653609	0.285244		-0.0579319	0.0653043	0.375964		-0.138187	0.0653263	0.0354967	1
Multilingual Naming Testb	0.0447185	0.0657101	0.496897		0.0960375	0.0655044	0.144083		-0.262606	0.0657632	8.96091e-05		-0.0524264	0.0656431	0.425374	1
Copy of Benson Figureb	-0.0768541	0.0661066	0.246216		0.0538775	0.0660121	0.415251		-0.0798136	0.0658919	0.227042		-0.00858885	0.0659202	0.896451	1
Benson Figure Delayed Recallb	-0.129886	0.0666698	0.0526574		0.0444008	0.0665918	0.505621		-0.0960965	0.0664414	0.1495		0.0134749	0.0665181	0.839654	1
Delusions	0.0375164	0.030604	0.220519		-0.00561848	0.030718	0.854907		-0.0102113	0.0306655	0.739208		0.0464658	0.0305789	0.128924	1
Hallucinations	0.0232238	0.0305187	0.446843		-0.0912587	0.0306292	0.00295274		-0.0277014	0.0305668	0.365003		0.0184584	0.0304899	0.545045	1
Agitation/Aggression	0.0104869	0.0304924	0.730975		-0.0490071	0.0306017	0.109573		-0.0713235	0.0305509	0.0197492		0.0302007	0.0304697	0.321826	1
Depression/Dysphoria	-0.0165815	0.0306536	0.588668		0.00738896	0.0307671	0.810254		0.0239764	0.0307098	0.435129		0.0365386	0.0306252	0.2331	1
Anxiety	0.0220051	0.0306155	0.472449		0.0086892	0.0307312	0.777424		0.0120177	0.030674	0.695293		0.00902255	0.0305929	0.76811	1
Elation/Euphoria	-0.0980548	0.0303566	0.00127509		-0.00841329	0.0304686	0.782502		-0.0469885	0.0304154	0.122667		0.0718941	0.0303313	0.0179501	0.574403
Apathy/Indifference	-0.054655	0.0305085	0.0735005		0.0347929	0.0306216	0.256118		-0.0603278	0.030568	0.0486885		0.00336399	0.0304828	0.912147	1
Disinhibition	-0.0593339	0.0305028	0.0520126		0.0386093	0.0306141	0.207524		-0.0409469	0.0305608	0.180577		0.0286693	0.030478	0.347095	1
Irritability/Lability	-0.0304594	0.0304507	0.317399		-0.0619508	0.0305623	0.0429063		-0.080536	0.0305093	0.00841801		0.00566193	0.0304263	0.852412	1
Motor Disturbance	-0.130764	0.0303041	1.74313e-05		0.0393377	0.0304202	0.19624		-0.0447184	0.0303618	0.141084		0.0100311	0.0302796	0.740497	1
Nighttime Behaviors	-0.029858	0.0305306	0.328311		-0.00967466	0.0306454	0.752294		-0.120638	0.0305718	8.46738e-05		0.00892633	0.0304984	0.769823	1
Appetite/Eating	-0.119675	0.0303056	8.36276e-05		0.0307206	0.0304213	0.3128		-0.0578002	0.0303648	0.0572397		0.0444229	0.0302827	0.142686	1
aUDS version 2 tests
bUDS version 3 tests
β values are standardized regression coefficients. Bolded values are significant after Bonferroni-Holm adjustment for multiple comparisons. MMSE, Mini Mental State Examination; MoCA, Montreal Cognitive Assessment. Many of the p-values listed are exceedingly small and the reader is suggested to click on the individual cell to obtain the exact p-value.
