# Supplementary material for: The role of hand preference in cognition and neuropsychiatric symptoms in neurodegenerative diseases
Source: Brain Commun. 2023 Apr 24;5(3):fcad137. doi: 10.1093/braincomms/fcad137 (PMC10231800; doi:10.1093/braincomms/fcad137)
Supplement: fcad137_Supplementary_Data [file fcad137_supplementary_data.zip › Supplementary Table 6.xlsx]

## Sheet: Sheet1
Supplementary Table 6 Handedness regression coefficients for all groups with only left-handed and right-handed individuals included
	CU					AD					DLB					bvFTD
	β	SE β	p	Adjusted p		β	SE β	p	Adjusted p		β	SE β	p	Adjusted p		β	SE β	p	Adjusted p
Animal Fluency	-0.00616885	0.00713269	0.387123	1		-0.00486901	0.0103347	0.637558	1		-0.0146644	0.0430866	0.733732	1		-0.0283133	0.0334465	0.397493	1
Vegetable Fluency	-0.00346176	0.00715105	0.628327	1		0.00628036	0.0105183	0.550463	1		0.00617132	0.0439513	0.888389	1		-0.0287004	0.0347935	0.409679	1
F + L Phonemic Fluency	-0.046653	0.0132316	0.000425725	0.0127717		0.000582242	0.0237814	0.98047	1		0.000829024	0.0895751	0.99263	1		-0.0290412	0.0675943	0.667898	1
TMT-A	0.0402636	0.00704652	1.12297e-08	3.59351e-07		0.0299829	0.0109183	0.00604364	0.193397		0.0305786	0.0453717	0.500677	1		0.0286841	0.0356557	0.421373	1
TMT-B	0.0169987	0.0069041	0.0138223	0.373203		0.00648808	0.0127718	0.611474	1		-0.0784452	0.0580424	0.177587	1		0.0730502	0.0413214	0.0776236	1
MMSEa	-0.0118975	0.00876246	0.174562	1		-0.00657536	0.0109646	0.548729	1		-0.0100789	0.0463396	0.827923	1		-0.0355994	0.0366194	0.331305	1
Logical Memory Immediatea	-0.000833883	0.00888841	0.925256	1		-0.0147299	0.0118214	0.212793	1		0.0281102	0.0501252	0.575265	1		-0.00855105	0.0405363	0.833	1
Logical Memory Delayeda	-0.00100264	0.00886602	0.909963	1		0.000668292	0.011858	0.955058	1		0.0128674	0.050414	0.798682	1		0.044222	0.0405297	0.275674	1
Digit Span-Forwarda	-0.0166634	0.00905913	0.0658815	1		-0.0103794	0.0113212	0.359271	1		0.061303	0.0501806	0.222596	1		-0.04695	0.0389979	0.22907	1
Digit Span-Backwarda	-0.0132873	0.00897208	0.138645	1		-0.00584262	0.0113656	0.607226	1		0.0317488	0.0506768	0.531367	1		-0.0417537	0.0390701	0.285622	1
Boston Naming Testa	-0.0179185	0.00873323	0.0402164	1		-0.0156078	0.0111871	0.163011	1		-0.0291042	0.0461217	0.528398	1		0.00103732	0.0397289	0.979178	1
Digit Symbola	0.00586174	0.00781671	0.453332	1		0.00193046	0.012425	0.876536	1		0.0257553	0.0604478	0.670397	1		-0.0188781	0.0417271	0.651149	1
MoCAb	0.0035311	0.0124706	0.777071	1		-0.00826785	0.0231786	0.721358	1		-0.0191918	0.0845345	0.82075	1		-0.0817522	0.0634014	0.198546	1
Craft Story Immediateb	0.0253555	0.0132754	0.0561941	1		0.0184332	0.024014	0.442831	1		0.0516654	0.0886618	0.56112	1		-0.0312326	0.0676879	0.644968	1
Craft Story Delayedb	0.0242738	0.0132272	0.0665429	1		-0.0281395	0.0231852	0.22503	1		0.020734	0.0902941	0.818766	1		-0.0257289	0.0686795	0.708323	1
Number Span-Forwardb	-0.0517644	0.013421	0.000116188	0.00360183		-0.00396583	0.0232461	0.864557	1		-0.000506327	0.0878479	0.99541	1		-0.131948	0.064521	0.0419902	1
Number Span-Backwardsb	-0.0397273	0.0132811	0.00279141	0.0809508		-0.0121432	0.0238133	0.864557	1		0.0476091	0.0865296	0.583137	1		-0.146578	0.0654928	0.0262002	0.838405
Multilingual Naming Testb	-0.0141838	0.0133126	0.286727	1		-0.0121432	0.0238133	0.610164	1		-0.0300639	0.0854764	0.725639	1		-0.0574122	0.0658209	0.384059	1
Copy of Benson Figureb	0.0373041	0.0137877	0.00684084	0.191543		0.012799	0.0235024	0.586111	1		-0.133517	0.0909226	0.144594	1		-0.000531941	0.0661266	0.993589	1
Benson Figure Delayed Recallb	0.0302364	0.0134321	0.0244246	0.63504		0.0328108	0.0239871	0.171543	1		-0.226353	0.0925685	0.0160763	0.498366		-0.0037739	0.0667006	0.954932	1
Delusions	-0.00571217	0.00791893	0.470717	1		0.0016198	0.00989849	0.870017	1		0.00181886	0.0407203	0.964388	1		0.0473007	0.0307393	0.12416	1
Hallucinations	0.00421121	0.00792438	0.595132	1		0.0130289	0.00994762	0.190312	1		-0.0250115	0.0407733	0.539829	1		0.0100083	0.0306712	0.744254	1
Agitation/Aggression	0.0104488	0.00788925	0.185378	1		0.0121259	0.00996542	0.223711	1		0.0303289	0.0410476	0.460277	1		0.0201754	0.0306475	0.510486	1
Depression/Dysphoria	0.00884367	0.00790466	0.263246	1		0.00217809	0.00988986	0.825692	1		0.0381822	0.0409248	0.351208	1		0.0279032	0.0308135	0.36538	1
Anxiety	-0.00651545	0.00791367	0.410341	1		-0.0180639	0.00994702	0.069399	1		-0.0231604	0.0408846	0.571281	1		0.00868598	0.0307677	0.777762	1
Elation/Euphoria	-0.00217876	0.00792132	0.783281	1		0.00036667	0.0100015	0.970756	1		0.0415091	0.0409444	0.311097	1		0.066959	0.0305157	0.0284345	0.88147
Apathy/Indifference	0.0107777	0.00789885	0.172441	1		0.000993196	0.00999311	0.920832	1		0.100612	0.0407167	0.0137527	0.440086		0.00964548	0.0306713	0.75322	1
Disinhibition	0.00629925	0.00791362	0.426043	1		0.0101076	0.0100006	0.312183	1		0.0356476	0.0408147	0.382799	1		0.0389282	0.030642	0.204214	1
Irritability/Lability	0.00426589	0.00787348	0.58796	1		0.00914197	0.00996364	0.358886	1		0.0129072	0.0411312	0.75378	1		0.0074052	0.0305979	0.808815	1
Motor Disturbance	-0.000475651	0.0079122	0.952064	1		0.0173689	0.00997593	0.0817007	1		0.0664928	0.0407839	0.103555	1		0.0102251	0.0304487	0.737077	1
Nighttime Behaviors	0.00501253	0.0079447	0.528097	1		-0.00657266	0.0100025	0.511129	1		0.0129096	0.0408486	0.752087	1		0.00402087	0.0306813	0.895759	1
Appetite/Eating	-0.00300808	0.00792235	0.704177	1		-0.00990443	0.0100075	0.322345	1		0.0397544	0.041079	0.333563	1		0.0588133	0.0304245	0.0534922	1
aUDS version 2 tests
bUDS version 3 tests
Regression analyses included age, gender and education as covariates. β values are standardized regression coefficients. Bolded values are significant after Bonferroni-Holm adjustment for multiple comparisons. MMSE, Mini-Mental State Examination; MoCA, Montreal Cognitive Assessment. Many of the p-values listed are exceedingly small and the reader is suggested to click on the individual cell to ob…
