# Supplementary material for: The role of hand preference in cognition and neuropsychiatric symptoms in neurodegenerative diseases
Source: Brain Commun. 2023 Apr 24;5(3):fcad137. doi: 10.1093/braincomms/fcad137 (PMC10231800; doi:10.1093/braincomms/fcad137)
Supplement: fcad137_Supplementary_Data [file fcad137_supplementary_data.zip › Supplementary Table 7.xlsx]

## Sheet: Sheet1
Supplementary Table 7 Multiple regression model statistics for the cognitively unimpaired and Alzheimer's disease groups with handedness as a ternary variable.
	Cognitively unimpaired individuals										Individuals with Alzheimer's disease
	Right/Ambidextrous/Left (N)	Ambidextrous					Left				Right/Ambidextrous/Left (N)	Ambidextrous					Left
		B	SE B	p	Adjusted p		B	SE B	p			B	SE B	p	Adjusted p		B	SE B	p
Animal Fluency	15339/379/1330	-0.246465	0.268546	0.358749	1		0.129058	0.148216	0.383908		8465/156/691	-0.319351	0.416372	0.44311	1		0.0973963	0.204282	0.633534
Vegetable Fluency	15224/376/1327	-0.120739	0.202824	0.551659	1		0.0529454	0.111656	0.635374		8304/154/680	-0.0678794	0.313793	0.828744	1		-0.0918748	0.154673	0.552532
F + L Phonemic Fluency	4755/94/442	-0.125887	0.810561	0.876584	1		1.36094	0.387609	0.000449979		1533/22/194	-2.99129	1.98705	0.132405	1		-0.0167062	0.708689	0.981196
TMT-A	15118/377/1312	0.41183	0.748988	0.582431	1		-2.38352	0.41504	9.47042e-09		7579/136/613	-5.78019	3.61606	0.109975	1		-4.81661	1.76398	0.00633644
TMT-B	14978/373/1305	-2.61443	2.30721	0.257165	1		-3.1662	1.2753	0.0130486		5438/116/449	-4.15547	8.02158	0.604453	1		-2.09824	4.21871	0.61895
MMSEa	10596/287/890	-0.0467445	0.0813603	0.565616	1		0.0647575	0.0477004	0.174621		7504/143/532	0.922017	0.549732	0.0935394	1		0.177585	0.293452	0.54509
Logical Memory Immediatea	10433/281/880	0.0315537	0.220658	0.886294	1		0.0110312	0.128774	0.931735		6614/131/472	-0.118432	0.303552	0.696436	1		0.203542	0.16445	0.215864
Logical Memory Delayeda	10434/281/880	-0.138635	0.236641	0.557991	1		0.0143021	0.138102	0.917519		6576/129/472	-0.195725	0.255007	0.442794	1		-0.0089817	0.137159	0.947791
Digit Span-Forwarda	10461/281/881	0.00835527	0.121048	0.944971	1		0.130617	0.0705951	0.0643066		6787/132/484	0.121334	0.199684	0.54345	1		0.0981511	0.107266	0.360208
Digit Span-Backwarda	10461/280/881	0.0530437	0.129404	0.68188	1		0.112469	0.075339	0.135507		6732/130/479	0.364299	0.17779	0.0404931	1		0.0489003	0.0952659	0.607754
Boston Naming Testa	10425/282/880	0.142715	0.189045	0.450308	1		0.227309	0.110519	0.0397331		6636/130/473	-0.352293	0.634213	0.578584	1		0.476932	0.340951	0.161907
Digit Symbola	10114/275/859	-0.48883	0.64433	0.44807	1		-0.276762	0.376586	0.462402		5720/114/409	1.27561	1.26242	0.312318	1		-0.118642	0.685289	0.862557
MoCAb	4682/93/436	-0.178312	0.264457	0.500179	1		-0.0355249	0.126649	0.779107		1579/22/197	-0.807069	1.2762	0.527208	1		0.162768	0.451489	0.718507
Craft Story Immediateb	4754/94/439	-0.107002	0.387892	0.782669	1		-0.353543	-1.89976	0.057519		1549/22/199	-0.413971	0.923935	0.654171	1		-0.307382	0.325475	0.345091
Craft Story Delayedb	4751/94/439	0.150958	0.410464	0.713057	1		-0.359158	0.196933	0.0682461		1520/22/193	-1.20196	0.861862	0.163315	1		-0.234583	0.308053	0.446461
Number Span-Forwardb	4774/95/443	-0.310745	0.237903	0.191547	1		0.439994	0.114236	0.00011873		1596/23/202	0.470448	0.499776	0.346668	1		0.216134	0.178669	0.226557
Number Span-Backwardsb	4775/95/443	-0.0736871	0.219868	0.737531	1		0.315142	0.105576	0.0028489		1579/23/201	0.346366	0.45998	0.451548	1		0.0273097	0.164908	0.868486
Multilingual Naming Testb	4665/94/434	0.0985087	0.243492	0.685813	1		0.125389	0.117483	0.285889		1517/22/192	0.680479	1.45503	0.640078	1		0.265897	0.521747	0.610378
Copy of Benson Figureb	4681/93/433	-0.00480408	0.139187	0.972468	1		-0.181132	0.0668729	0.00677889		1544/23/194	-0.33887	1.01175	0.737715	1		-0.19884	0.368982	0.590032
Benson Figure Delayed Recallb	4671/93/432	-0.014094	0.28926	0.961141	1		-0.31311	0.139136	0.0244663		1493/23/188	-0.888236	0.733437	0.226042	1		-0.371771	0.271743	0.171463
Delusions	14774/354/1278	0.0177482	0.00673031	0.00837092	0.267869		0.00264954	0.00371513	0.475748		9377/176/746	0.0308395	0.051295	0.547707	1		-0.00446925	0.025651	0.861686
Hallucinations	14778/364/1279	0.00369505	0.00448418	0.40994	1		-0.00131249	0.00247431	0.595808		9378/176/747	0.0247122	0.0357532	0.489464	1		-0.0233803	0.0178698	0.190778
Agitation/Aggression	14778/364/1279	0.00961199	0.0174648	0.582077	1		-0.0126099	0.0096368	0.190716		9383/175/748	0.119543	0.0632695	0.058864	1		-0.0382963	0.0315109	0.224266
Depression/Dysphoria	14769/364/1276	-0.0126861	0.0258523	0.623635	1		-0.0159938	0.0142807	0.262746		9377/176/746	0.0621267	0.0623029	0.318705	1		-0.00643595	0.0311548	0.836343
Anxiety	14773/364/1279	0.0160849	0.0226934	0.478463	1		0.0103884	0.0125221	0.406772		9373/175/747	0.142041	0.0659068	0.0311711	0.997475		0.0594831	0.0328443	0.0701603
Elation/Euphoria	14775/364/1279	0.0036687	0.00768948	0.633293	1		0.00116487	0.00424298	0.783673		9380/176/748	0.0323056	0.0238589	0.175759	1		-0.000560136	0.0119164	0.96251
Apathy/Indifference	14773/364/1279	-0.0090155	0.0160161	0.573509	1		-0.0120978	0.00883752	0.171046		9371/175/747	0.0882371	0.070726	0.21221	1		-0.00380467	0.0352456	0.91404
Disinhibition	14778/363/1279	-0.00880096	0.013228	0.50585	1		-0.00570346	0.00728934	0.433969		9374/175/748	0.0875771	0.0521155	0.0929014	1		-0.0262487	0.025955	0.311888
Irritability/Lability	14774/364/1279	-0.00821021	0.0238003	0.730128	1		-0.00703422	0.0131328	0.592227		9372/176/747	0.105067	0.0640364	0.100883	1		-0.0292858	0.0320036	0.360172
Motor Disturbance	14763/364/1279	0.0182891	0.00976824	0.0611833	1		0.000317348	0.00539011	0.953052		9375/176/747	0.0197721	0.0567907	0.727729	1		-0.0500239	0.0283811	0.0780022
Nighttime Behaviors	14651/363/1267	0.00820875	0.025834	0.750679	1		-0.00901678	0.0143018	0.528401		9357/175/742	0.106777	0.0636748	0.0935909	1		0.0205743	0.0318303	0.518052
Appetite/Eating	14759/364/1277	-0.0226017	0.0176366	0.200028	1		0.00382767	0.00973944	0.694319		9371/176/748	-0.0211584	0.0588191	0.719064	1		0.0290112	0.0293784	0.323419
aUDS version 2 tests
bUDS version 3 tests
B values are unstandardized regression coefficients. Right-handedness is used as the reference and age, education and gender are included as covariates. MMSE, Mini Mental State Examination; MoCA, Montreal Cognitive Assessment.
